# Supplementary material for: Inhibition of IKKβ by celastrol and its analogues – an in silico and in vitro approach
Source: Pharm Biol. 2016 Dec 8;55(1):368–73. doi: 10.1080/13880209.2016.1241809 (PMC6130723; doi:10.1080/13880209.2016.1241809)
Supplement: Shila_Samuel_et_al_supplemental_content.zip [file IPHB_A_1241809_SM0405.zip]

Archive with 1 entries (1 files):
- Shila Samuel et al supplemental content.pdf
